# Supplementary material for: Molecular Taphonomy of Heme: Chemical Degradation of Hemin under Presumed Fossilization Conditions
Source: Molecules. 2023 Jun 21;28(13):4887. doi: 10.3390/molecules28134887 (PMC10343206; doi:10.3390/molecules28134887)
Supplement: Supplementary file 1 [file molecules-28-04887-s001.zip]

Archive with 1 entries (1 files):
- molecules-2445807-supplementary.pdf
